# Supplementary material for: Non-Invasive Profiling of Advanced Prostate Cancer via Multi-Parametric Liquid Biopsy and Radiomic Analysis
Source: Int J Mol Sci. 2022 Feb 25;23(5):2571. doi: 10.3390/ijms23052571 (PMC8910093; doi:10.3390/ijms23052571)
Supplement: Supplementary file 1 [file ijms-23-02571-s001.zip]

Archive with 1 entries (1 files):
- ijms-1584012-supplementary.pdf
